# Supplementary material for: Toxicity of Per- and Polyfluoroalkyl Substances to Nematodes
Source: Toxics. 2023 Jul 7;11(7):593. doi: 10.3390/toxics11070593 (PMC10385831; doi:10.3390/toxics11070593)
Supplement: Supplementary file 1 [file toxics-11-00593-s001.zip]

Archive with 1 entries (1 files):
- toxics-2371518-supplementary.pdf
